# Supplementary material for: GCfix: a fast and accurate fragment length-specific method for correcting GC bias in cell-free DNA
Source: Bioinformatics. 2025 May 12;41(6):btaf293. doi: 10.1093/bioinformatics/btaf293 (PMC12133280; doi:10.1093/bioinformatics/btaf293)
Supplement: btaf293_Supplementary_Data [file btaf293_supplementary_data.zip]

Archive with 2 entries (2 files):
- Suppl_Figs.pdf
- Suppl_Data.pdf
